# Supplementary material for: Risk Factors, Diagnosis, and Treatment of Neonatal Fungal Liver Abscess: A Systematic Review of the Literature
Source: Life (Basel). 2023 Jan 6;13(1):167. doi: 10.3390/life13010167 (PMC9864123; doi:10.3390/life13010167)
Supplement: Supplementary file 1 [file life-13-00167-s001.zip]

Archive with 1 entries (1 files):
- life-2109581-supplementary.pdf
